# Supplementary material for: DiffSLC: A graph centrality method to detect essential proteins of a protein-protein interaction network
Source: PLoS One. 2017 Nov 9;12(11):e0187091. doi: 10.1371/journal.pone.0187091 (PMC5679606; doi:10.1371/journal.pone.0187091)
Supplement: S1 Table — DiffSLC ranked proteins based on using two different expression data sets. The results from each ranking are compared to find the differences in DiffSLC detected essential proteins. (XLSX) [file pone.0187091.s001.xlsx]

## Sheet: Shared (NT3 vs NF3)
DIP identifier
DIP-1281N
DIP-1039N
DIP-728N
DIP-2389N
DIP-3030N
DIP-4888N
DIP-17N
DIP-7880N
DIP-7648N
DIP-1691N
DIP-701N
DIP-152N
DIP-5336N
DIP-310N
DIP-3028N
DIP-6468N
DIP-2143N
DIP-770N
DIP-8128N
DIP-1587N
DIP-1432N
DIP-411N
DIP-3025N
DIP-1868N
DIP-3970N
DIP-2217N
DIP-4024N
DIP-2757N
DIP-1786N
DIP-2292N
DIP-1290N
DIP-4023N
DIP-2704N
DIP-536N
DIP-3988N
DIP-1328N
DIP-6488N
DIP-1336N
DIP-1189N
DIP-1737N
DIP-1605N
DIP-6667N
DIP-2333N
DIP-903N
DIP-5371N
DIP-157N
DIP-2250N
DIP-610N
DIP-1807N
DIP-2251N
DIP-6602N
DIP-4176N
DIP-4313N
DIP-1399N
DIP-794N
DIP-5377N
DIP-48N
DIP-8852N
DIP-1373N
DIP-4290N
DIP-2808N
DIP-1212N
DIP-4920N
DIP-2262N
DIP-5802N
DIP-5304N
DIP-418N
DIP-60N
DIP-5850N
DIP-719N
DIP-5395N
DIP-2799N
DIP-963N
DIP-2619N
DIP-5207N
DIP-663N
DIP-2869N
DIP-2340N
DIP-1179N
DIP-1578N
DIP-4410N
DIP-854N
DIP-1185N
DIP-1490N
DIP-1448N
DIP-2068N
DIP-5398N
DIP-1001N
DIP-1533N
DIP-1471N
DIP-5178N
DIP-1236N
DIP-2244N
DIP-5035N
DIP-2100N
DIP-2582N
DIP-4472N
DIP-1235N
DIP-6260N
DIP-7996N
DIP-4541N
DIP-3891N
DIP-6326N
DIP-2357N
DIP-715N
DIP-2425N
DIP-2856N
DIP-2769N
DIP-1234N
DIP-2883N
DIP-4062N
DIP-2240N
DIP-5008N
DIP-1330N
DIP-979N
DIP-1408N
DIP-7316N
DIP-2283N
DIP-1361N
DIP-1223N
DIP-954N
DIP-2275N
DIP-5599N
DIP-4741N
DIP-6612N
DIP-6773N
DIP-1573N
DIP-2697N
DIP-1581N
DIP-2515N
DIP-525N
DIP-8870N
DIP-2770N
DIP-2746N
DIP-2279N
DIP-1501N
DIP-1009N
DIP-853N
DIP-695N
DIP-8095N
DIP-6501N
DIP-1916N
DIP-110N
DIP-2356N
DIP-4866N
DIP-2392N
DIP-1417N
DIP-7405N
DIP-6617N
DIP-1263N
DIP-5116N
DIP-611N
DIP-5561N
DIP-7741N
DIP-740N
DIP-1772N
DIP-7371N
DIP-8755N
DIP-7461N
DIP-2254N
DIP-6392N
DIP-6806N
DIP-8093N
DIP-848N
DIP-2529N
DIP-14N
DIP-673N
DIP-81N
DIP-18N
DIP-2427N
DIP-2530N
DIP-6491N
DIP-7753N
DIP-5811N
DIP-2496N
DIP-4040N
DIP-4434N
DIP-44N
DIP-2281N
DIP-969N
DIP-236N
DIP-1493N
DIP-2238N
DIP-2293N
DIP-1433N
DIP-1575N
DIP-2031N
DIP-7868N
DIP-612N
DIP-1560N
DIP-4571N
DIP-1435N
DIP-6771N
DIP-1548N
DIP-1706N
DIP-6598N
DIP-2319N
DIP-1524N
DIP-3908N
DIP-676N
DIP-985N
DIP-2424N
DIP-5047N
DIP-1634N
DIP-6683N
DIP-698N
DIP-2775N
DIP-7215N
DIP-4054N
DIP-419N
DIP-1549N
DIP-5596N
DIP-1811N
DIP-2972N
DIP-1102N
DIP-2607N
DIP-1825N
DIP-8004N
DIP-5851N
DIP-2522N
DIP-1714N
DIP-2587N
DIP-41N
DIP-1615N
DIP-744N
DIP-5636N
DIP-1574N
DIP-107N
DIP-5314N
DIP-2954N
DIP-866N
DIP-2822N
DIP-183N
DIP-747N
DIP-1409N
DIP-534N
DIP-5355N
DIP-4650N
DIP-4973N
DIP-8324N
DIP-2460N
DIP-1656N
DIP-2512N
DIP-2322N
DIP-6484N
DIP-1892N
DIP-656N
DIP-1566N
DIP-6624N
DIP-6754N
DIP-4214N
DIP-670N
DIP-8110N
DIP-1390N
DIP-2291N
DIP-4396N
DIP-837N
DIP-6496N
DIP-1274N
DIP-1517N
DIP-855N
DIP-6510N
DIP-597N
DIP-4891N
DIP-1505N
DIP-589N
DIP-2469N
DIP-981N
DIP-3008N
DIP-6509N
DIP-1915N
DIP-2430N
DIP-2109N
DIP-2417N
DIP-1601N
DIP-1997N
DIP-1447N
DIP-2234N
DIP-2468N
DIP-4451N
DIP-839N
DIP-2334N
DIP-871N
DIP-4053N
DIP-4753N
DIP-5945N
DIP-3905N
DIP-4348N
DIP-2472N
DIP-2351N
DIP-2806N
DIP-1113N
DIP-883N
DIP-1326N
DIP-2355N
DIP-6838N
DIP-2084N
DIP-2810N
DIP-130N
DIP-5267N
DIP-1418N
DIP-4304N
DIP-1322N
DIP-6782N
DIP-5238N
DIP-675N
DIP-850N
DIP-33N
DIP-4322N
DIP-2419N
DIP-4633N
DIP-2563N
DIP-2297N
DIP-1852N
DIP-2206N
DIP-1880N
DIP-2327N
DIP-5184N
DIP-1152N
DIP-3859N
DIP-2303N
DIP-4790N
DIP-2470N
DIP-5816N
DIP-5635N
DIP-3003N
DIP-1439N
DIP-2222N
DIP-6601N
DIP-2335N
DIP-1317N
DIP-1202N
DIP-3010N
DIP-2483N
DIP-6588N
DIP-1198N
DIP-1685N
DIP-2026N
DIP-2282N
DIP-5507N
DIP-550N
DIP-5220N
DIP-697N
DIP-4150N
DIP-1377N
DIP-4203N
DIP-2561N
DIP-1300N
DIP-1657N
DIP-764N
DIP-1590N
DIP-1364N
DIP-5261N
DIP-2083N
DIP-4496N
DIP-2519N
DIP-2467N
DIP-2785N
DIP-2336N
DIP-2749N
DIP-6465N
DIP-202N
DIP-1589N
DIP-4347N
DIP-1374N
DIP-1038N
DIP-893N
DIP-4749N
DIP-2528N
DIP-667N
DIP-6386N
DIP-5870N
DIP-2748N
DIP-3914N
DIP-2029N
DIP-4898N
DIP-3939N
DIP-6337N
DIP-4484N
DIP-4281N
DIP-2020N
DIP-8245N
DIP-4638N
DIP-282N
DIP-592N
DIP-6731N
DIP-2343N
DIP-1419N
DIP-2982N
DIP-6282N
DIP-2229N
DIP-25N
DIP-6650N
DIP-999N
DIP-2423N
DIP-1171N
DIP-71N
DIP-2219N
DIP-862N
DIP-1438N
DIP-3897N
DIP-2313N
DIP-195N
DIP-4896N
DIP-2963N
DIP-759N
DIP-7629N
DIP-2876N
DIP-8961N
DIP-2006N
DIP-774N
DIP-6824N
DIP-6472N
DIP-1288N
DIP-2221N
DIP-1727N
DIP-4211N
DIP-1206N
DIP-1617N
DIP-4965N
DIP-6614N
DIP-1306N
DIP-2266N
DIP-1414N
DIP-5628N
DIP-2378N
DIP-3907N
DIP-1381N
DIP-4702N
DIP-6785N
DIP-1823N
DIP-5203N
DIP-4899N
DIP-2489N
DIP-4331N
DIP-709N
DIP-1112N
DIP-6661N
DIP-5224N
DIP-1711N
DIP-2880N
DIP-1526N
DIP-1563N
DIP-6291N
DIP-5651N
DIP-5255N
DIP-2028N
DIP-1470N
DIP-1488N
DIP-5150N
DIP-1467N
DIP-2917N
DIP-1728N
DIP-8874N
DIP-2081N
DIP-2436N
DIP-6638N
DIP-5448N
DIP-6819N
DIP-910N
DIP-2195N
DIP-4529N
DIP-712N
DIP-5072N
DIP-2774N
DIP-746N
DIP-4402N
DIP-6476N
DIP-1104N
DIP-1957N
DIP-5152N
DIP-4912N
DIP-804N
DIP-6294N
DIP-2395N
DIP-262N
DIP-6313N
DIP-3801N
DIP-859N
DIP-4618N
DIP-5248N
DIP-1528N
DIP-4297N
DIP-1754N
DIP-771N
DIP-5801N
DIP-5904N
DIP-2457N
DIP-1117N
DIP-6590N
DIP-2074N
DIP-5656N
DIP-6579N
DIP-197N
DIP-1132N
DIP-1951N
DIP-2080N
DIP-2368N
DIP-4559N
DIP-2473N
DIP-5117N
DIP-843N
DIP-4296N
DIP-1704N
DIP-1829N
DIP-1127N
DIP-227N
DIP-1208N
DIP-2824N
DIP-223N
DIP-939N
DIP-1130N
DIP-2531N
DIP-6563N
DIP-5888N
DIP-4534N
DIP-4193N
DIP-2321N
DIP-2415N
DIP-1128N
DIP-135N
DIP-4597N
DIP-4700N
DIP-5924N
DIP-2991N
DIP-4637N
DIP-4962N
DIP-1702N
DIP-3916N
DIP-1380N
DIP-1215N
DIP-2329N
DIP-2050N
DIP-3817N
DIP-1481N
DIP-5134N
DIP-4162N
DIP-595N
DIP-1287N
DIP-2826N
DIP-5915N
DIP-4001N
DIP-944N
DIP-2845N
DIP-2232N
DIP-4818N
DIP-651N
DIP-5808N
DIP-796N
DIP-6844N
DIP-1962N
DIP-1749N
DIP-4610N
DIP-865N
DIP-1836N
DIP-681N
DIP-2384N
DIP-2451N
DIP-2491N
DIP-1150N
DIP-5912N
DIP-415N
DIP-6463N
DIP-1459N
DIP-2103N
DIP-2213N
DIP-1525N
DIP-1971N
DIP-2454N
DIP-2277N
DIP-86N
DIP-805N
DIP-1407N
DIP-6409N
DIP-4115N
DIP-930N
DIP-2959N
DIP-2396N
DIP-1282N
DIP-2361N
DIP-416N
DIP-842N
DIP-1421N
DIP-2019N
DIP-2445N
DIP-6391N
DIP-1582N
DIP-1484N
DIP-1513N
DIP-2212N
DIP-2802N
DIP-970N
DIP-3035N
DIP-1658N
DIP-7586N
DIP-1826N
DIP-2692N
DIP-1831N
DIP-6604N
DIP-6504N
DIP-1283N
DIP-4363N
DIP-7524N
DIP-1327N
DIP-352N
DIP-2461N
DIP-1178N
DIP-4894N
DIP-3996N
DIP-5734N
DIP-2310N
DIP-725N
DIP-1626N
DIP-2814N
DIP-4361N
DIP-2228N
DIP-7575N
DIP-3944N
DIP-1253N
DIP-1545N
DIP-6599N
DIP-4058N
DIP-1262N
DIP-4595N
DIP-4911N
DIP-6517N
DIP-6257N
DIP-2649N
DIP-213N
DIP-2520N
DIP-4405N
DIP-1681N
DIP-1710N
DIP-1753N
DIP-5630N
DIP-5634N
DIP-2526N
DIP-7280N
DIP-816N
DIP-1636N
DIP-2328N
DIP-512N
DIP-591N
DIP-2267N
DIP-2710N
DIP-1194N
DIP-1659N
DIP-886N
DIP-2364N
DIP-856N
DIP-3994N
DIP-2055N
DIP-509N
DIP-5774N
DIP-2284N
DIP-974N
DIP-4679N
DIP-1489N
DIP-5185N
DIP-5266N
DIP-836N
DIP-2574N
DIP-2285N
DIP-4844N
DIP-2194N
DIP-2544N
DIP-976N
DIP-6658N
DIP-5577N
DIP-5818N
DIP-5819N
DIP-6514N
DIP-689N
DIP-710N
DIP-2363N
DIP-1461N
DIP-330N
DIP-982N
DIP-2611N
DIP-4616N
DIP-1463N
DIP-2054N
DIP-6631N
DIP-6415N
DIP-1713N
DIP-1896N
DIP-2865N
DIP-5880N
DIP-973N
DIP-2289N
DIP-417N
DIP-775N
DIP-1195N
DIP-2420N
DIP-925N
DIP-2145N
DIP-6748N
DIP-5318N
DIP-1229N
DIP-1040N
DIP-800N
DIP-658N
DIP-2532N
DIP-802N
DIP-6713N
DIP-1750N
DIP-1893N
DIP-6461N
DIP-2960N
DIP-7N
DIP-549N
DIP-6387N
DIP-5947N
DIP-6341N
DIP-6497N
DIP-5216N
DIP-6466N
DIP-2965N
DIP-2010N
DIP-2428N
DIP-6317N
DIP-1534N
DIP-2288N
DIP-833N
DIP-3999N
DIP-1819N
DIP-4774N
DIP-4350N
DIP-5535N
DIP-1654N
DIP-4450N
DIP-2286N
DIP-742N
DIP-2317N
DIP-1499N
DIP-2943N
DIP-5331N
DIP-825N
DIP-5485N
DIP-2407N
DIP-2354N
DIP-4376N
DIP-2287N
DIP-2025N
DIP-1995N
DIP-867N
DIP-1443N
DIP-2409N
DIP-5480N
DIP-5268N
DIP-1243N
DIP-1791N
DIP-1888N
DIP-99N
DIP-3039N
DIP-7970N
DIP-5821N
DIP-2323N
DIP-830N
DIP-6634N
DIP-991N
DIP-1900N
DIP-2308N
DIP-2039N
DIP-6610N
DIP-1292N
DIP-2946N
DIP-7932N
DIP-2455N
DIP-7544N
DIP-6471N
DIP-2567N
DIP-1478N
DIP-5410N
DIP-1472N
DIP-727N
DIP-1644N
DIP-1633N
DIP-2218N
DIP-2253N
DIP-4145N
DIP-1722N
DIP-2729N
DIP-5728N
DIP-2257N
DIP-2458N
DIP-1532N
DIP-7848N
DIP-2538N
DIP-2255N
DIP-2386N
DIP-2456N
DIP-2735N
DIP-3790N
DIP-1387N
DIP-4853N
DIP-5910N
DIP-931N
DIP-4159N
DIP-2721N
DIP-4560N
DIP-2304N
DIP-4253N
DIP-6481N
DIP-6511N
DIP-590N
DIP-8123N
DIP-2346N
DIP-2077N
DIP-2260N
DIP-2276N
DIP-1729N
DIP-6453N
DIP-3017N
DIP-2823N
DIP-1742N
DIP-2807N
DIP-2836N
DIP-1032N
DIP-2764N
DIP-4792N
DIP-6266N
DIP-2007N
DIP-2300N
DIP-55N
DIP-718N
DIP-1286N
DIP-2732N
DIP-2344N
DIP-2101N
DIP-4346N
DIP-5761N
DIP-6276N
DIP-5671N
DIP-3033N
DIP-745N
DIP-2256N
DIP-860N
DIP-1403N
DIP-2021N
DIP-1271N
DIP-5567N
DIP-2635N
DIP-4728N
DIP-548N
DIP-755N
DIP-1591N
DIP-4399N
DIP-1143N
DIP-997N
DIP-1726N
DIP-593N
DIP-4184N
DIP-3993N
DIP-5370N
DIP-6621N
DIP-3038N
DIP-6745N
DIP-2058N
DIP-1620N
DIP-923N
DIP-2245N
DIP-4918N
DIP-1217N
DIP-2037N
DIP-6791N
DIP-5925N
DIP-4558N
DIP-2062N
DIP-2414N
DIP-2252N
DIP-6467N
DIP-3856N
DIP-77N
DIP-812N
DIP-365N
DIP-6843N
DIP-3034N
DIP-6828N
DIP-1611N
DIP-2546N
DIP-2385N
DIP-1220N
DIP-2405N
DIP-2059N
DIP-6479N
DIP-6774N
DIP-1302N
DIP-688N
DIP-1966N
DIP-995N
DIP-8529N
DIP-1572N
DIP-6424N
DIP-4720N
DIP-5619N
DIP-2639N
DIP-1765N
DIP-4937N
DIP-5357N
DIP-4080N
DIP-6505N
DIP-6757N
DIP-1813N
DIP-3934N
DIP-4333N
DIP-988N
DIP-1624N
DIP-6753N
DIP-2459N
DIP-809N
DIP-1579N
DIP-799N
DIP-6790N
DIP-1935N
DIP-2082N
DIP-2683N
DIP-4248N
DIP-2734N
DIP-2536N
DIP-6279N
DIP-916N
DIP-5365N
DIP-5640N
DIP-5852N
DIP-861N
DIP-4667N
DIP-1496N
DIP-5036N
DIP-1196N
DIP-8952N
DIP-5182N
DIP-1371N
DIP-4711N
DIP-2247N
DIP-6809N
DIP-834N
DIP-1199N
DIP-2261N
DIP-551N
DIP-1255N
DIP-2270N
DIP-2121N
DIP-2753N
DIP-1225N
DIP-1510N
DIP-4323N
DIP-4945N
DIP-1827N
DIP-2233N
DIP-4409N
DIP-2412N
DIP-2376N
DIP-2701N
DIP-1423N
DIP-2518N
DIP-8054N
DIP-7358N
DIP-1738N
DIP-557N
DIP-4418N
DIP-1023N
DIP-1148N
DIP-6758N
DIP-1695N
DIP-2570N
DIP-4067N
DIP-4825N
DIP-2315N
DIP-1752N
DIP-4228N
DIP-1003N
DIP-3791N
DIP-2983N
DIP-2475N
DIP-821N
DIP-2484N
DIP-2418N
DIP-1379N
DIP-1329N
DIP-2939N
DIP-1889N
DIP-7886N
DIP-8257N
DIP-3036N
DIP-2076N
DIP-7609N
DIP-933N
DIP-2648N
DIP-2613N
DIP-1967N
DIP-1756N
DIP-5249N
DIP-6507N
DIP-4532N
DIP-2106N
DIP-2248N
DIP-3820N
DIP-5486N
DIP-1277N
DIP-6537N
DIP-761N
DIP-2269N
DIP-2821N
DIP-6290N
DIP-3N
DIP-5868N
DIP-1625N
DIP-2227N
DIP-4669N
DIP-2372N
DIP-2116N
DIP-7438N
DIP-6516N
DIP-2298N
DIP-2134N
DIP-1762N
DIP-4642N
DIP-2798N
DIP-4438N
DIP-1830N
DIP-818N
DIP-3984N
DIP-1604N
DIP-1197N
DIP-1149N
DIP-2093N
DIP-5812N
DIP-1557N
DIP-6494N
DIP-1176N
DIP-6271N
DIP-1222N
DIP-1357N
DIP-6295N
DIP-1129N
DIP-662N
DIP-1629N
DIP-2801N
DIP-5753N
DIP-2970N
DIP-4393N
DIP-2474N
DIP-5632N
DIP-6435N
DIP-6718N
DIP-6609N
DIP-2575N
DIP-2510N
DIP-1141N
DIP-8846N
DIP-4820N
DIP-2818N
DIP-5462N
DIP-1686N
DIP-75N
DIP-913N
DIP-2422N
DIP-2516N
DIP-5549N
DIP-1289N
DIP-2756N
DIP-4073N
DIP-2205N
DIP-1456N
DIP-5009N
DIP-2871N
DIP-4312N
DIP-720N
DIP-6305N
DIP-5283N
DIP-1676N
DIP-4928N
DIP-4385N
DIP-934N
DIP-6478N
DIP-3037N
DIP-7900N
DIP-2370N
DIP-2373N
DIP-6401N
DIP-7920N
DIP-1797N
DIP-6583N
DIP-1224N
DIP-6700N
DIP-1267N
DIP-1333N
DIP-2265N
DIP-2827N
DIP-290N
DIP-6436N
DIP-2513N
DIP-1144N
DIP-6628N
DIP-1684N
DIP-4771N
DIP-2999N
DIP-714N
DIP-845N
DIP-2375N
DIP-5674N
DIP-8930N
DIP-6327N
DIP-785N
DIP-6535N
DIP-1947N
DIP-868N
DIP-1294N
DIP-4528N
DIP-1389N
DIP-5750N
DIP-6416N
DIP-1694N
DIP-1990N
DIP-5843N
DIP-2111N
DIP-917N
DIP-2720N
DIP-2326N
DIP-2437N
DIP-2543N
DIP-1449N
DIP-1354N
DIP-1774N
DIP-1709N
DIP-6659N
DIP-1678N
DIP-6603N
DIP-4521N
DIP-2224N
DIP-827N
DIP-2517N
DIP-6400N
DIP-6433N
DIP-1717N
DIP-2410N
DIP-6722N
DIP-8121N
DIP-4598N
DIP-8136N
DIP-6691N
DIP-1181N
DIP-1987N
DIP-6747N
DIP-2003N
DIP-937N
DIP-1746N
DIP-858N
DIP-2471N
DIP-6285N
DIP-6296N
DIP-4925N
DIP-1720N
DIP-1483N
DIP-2144N
DIP-4862N
DIP-1516N
DIP-1735N
DIP-2628N
DIP-6499N
DIP-72N
DIP-1682N
DIP-6530N
DIP-909N
DIP-4295N
DIP-4144N
DIP-6289N
DIP-7826N
DIP-6265N
DIP-1562N
DIP-1687N
DIP-4985N
DIP-4701N
DIP-4932N
DIP-4645N
DIP-4074N
DIP-1239N
DIP-1008N
DIP-6566N
DIP-4244N
DIP-5579N
DIP-2449N
DIP-1647N
DIP-6298N
DIP-1147N
DIP-5037N
DIP-5860N
DIP-2022N
DIP-2934N
DIP-1434N
DIP-1491N
DIP-4163N
DIP-665N
DIP-2727N

## Sheet: Different in NT3
DIP identifier
DIP-2537N
DIP-2533N
DIP-5190N
DIP-2602N
DIP-6724N
DIP-4603N
DIP-1362N
DIP-1643N
DIP-2675N
DIP-5543N
DIP-826N
DIP-6781N
DIP-4191N
DIP-911N
DIP-4797N
DIP-4345N
DIP-1559N
DIP-811N
DIP-5177N
DIP-6532N
DIP-4713N
DIP-2476N
DIP-1411N
DIP-1777N
DIP-6498N
DIP-1980N
DIP-4143N
DIP-6640N
DIP-1800N
DIP-6330N
DIP-2406N
DIP-5328N
DIP-2095N
DIP-5516N
DIP-4083N
DIP-2700N
DIP-6431N
DIP-8124N
DIP-5898N
DIP-5071N
DIP-2874N
DIP-5136N
DIP-2220N
DIP-2365N

## Sheet: Different in NF3
DIP identifier
DIP-376N
DIP-15N
DIP-6500N
DIP-2387N
DIP-4134N
DIP-2873N
DIP-2940N
DIP-1460N
DIP-880N
DIP-4230N
DIP-1312N
DIP-2958N
DIP-1444N
DIP-4969N
DIP-2149N
DIP-1653N
DIP-1667N
DIP-2338N
DIP-1554N
DIP-844N
DIP-6362N
DIP-1705N
DIP-5667N
DIP-4195N
DIP-2241N
DIP-4065N
DIP-959N
DIP-1999N
DIP-6374N
DIP-2258N
DIP-2314N
DIP-1318N
DIP-1747N
DIP-1883N
DIP-696N
DIP-1628N
DIP-1276N
DIP-731N
DIP-808N
DIP-1485N
DIP-817N
DIP-6301N
DIP-1671N
DIP-1151N
