# Supplementary material for: DiffSLC: A graph centrality method to detect essential proteins of a protein-protein interaction network
Source: PLoS One. 2017 Nov 9;12(11):e0187091. doi: 10.1371/journal.pone.0187091 (PMC5679606; doi:10.1371/journal.pone.0187091)
Supplement: S2 Table — This table shows impact of various ω and β value choices on the AUC of the ROC for DiffSLC applied to NT1, NT2, NT3, and NF1, NF2, NF3 networks. (XLSX) [file pone.0187091.s002.xlsx]

## Sheet: NT1,2,3 (unweighted adjacency)
NT1 (pCor)	β = 0.5	0.4	0.3	0.2	0.1
Ω = 0.1	0.668108	0.67419	0.67937	0.68114	0.679684
0.2	0.668277	0.674364	0.679508	0.681279	0.679831
0.3	0.668461	0.674593	0.679631	0.681423	0.680011
0.4	0.668754	0.674851	0.67982	0.68162	0.680238
0.5	0.669122	0.675247	0.680122	0.681882	0.680506
0.6	0.669648	0.675883	0.680552	0.682177	0.680818
0.7	0.670452	0.676844	0.681019	0.682619	0.681207
0.8	0.672378	0.678236	0.681516	0.683182	0.681747
0.9	0.675322	0.679267	0.682346	0.6836	0.682313
NT2 (sCor)	β = 0.5	0.4	0.3	0.2	0.1
Ω = 0.1	0.67905	0.680099	0.68076	0.680915	0.68049
0.2	0.679026	0.680083	0.680731	0.680887	0.680463
0.3	0.678983	0.680042	0.680709	0.680856	0.680429
0.4	0.678946	0.680011	0.680661	0.680834	0.680408
0.5	0.678901	0.679945	0.680592	0.68081	0.680347
0.6	0.678821	0.679879	0.680535	0.680741	0.680317
0.7	0.678715	0.679778	0.680412	0.680642	0.680212
0.8	0.678467	0.679471	0.680197	0.68041	0.679945
0.9	0.677746	0.678741	0.679354	0.679539	0.679032
NT3 (dCor)	β = 0.5	0.4	0.3	0.2	0.1
Ω = 0.1	0.671366	0.67667	0.679648	0.679989	0.677721
0.2	0.671581	0.676841	0.679767	0.680112	0.677996
0.3	0.671852	0.677082	0.679881	0.680244	0.678344
0.4	0.672248	0.677357	0.680095	0.680455	0.678695
0.5	0.672708	0.677675	0.680455	0.680785	0.679054
0.6	0.673358	0.678082	0.680824	0.681282	0.679376
0.7	0.674353	0.67874	0.681496	0.681817	0.679967
0.8	0.675883	0.679565	0.682323	0.682323	0.68072
0.9	0.676808	0.680385	0.682991	0.682818	0.681061
NT4 (kCor)	β = 0.5	0.4	0.3	0.2	0.1
Ω = 0.1	0.666028	0.672186	0.67749	0.679569	0.677956
0.2	0.666167	0.672344	0.677625	0.679702	0.678133
0.3	0.666336	0.672527	0.677782	0.679883	0.678405
0.4	0.666616	0.672803	0.677998	0.680092	0.678739
0.5	0.666979	0.673181	0.678219	0.68039	0.679156
0.6	0.66749	0.673706	0.678608	0.680773	0.679587
0.7	0.66829	0.67464	0.6792	0.681415	0.679997
0.8	0.670076	0.676038	0.680034	0.682106	0.680673
0.9	0.673405	0.67737	0.681009	0.68268	0.681309

## Sheet: NT1,2,3 (weighted adjacency)
NT1 (pCor)	β = 0.5	0.4	0.3	0.2	0.1
Ω = 0.1	0.667982	0.674088	0.679293	0.681055	0.679573
0.2	0.668006	0.674109	0.679321	0.681088	0.67962
0.3	0.668032	0.674141	0.679354	0.68113	0.679673
0.4	0.668074	0.674181	0.679399	0.681183	0.679744
0.5	0.668127	0.674251	0.679464	0.681255	0.679846
0.6	0.668209	0.674335	0.679563	0.681381	0.679971
0.7	0.668351	0.674476	0.679731	0.681544	0.680175
0.8	0.668614	0.67474	0.680009	0.681879	0.680604
0.9	0.669351	0.675583	0.680774	0.682801	0.681751
NT2 (sCor)	β = 0.5	0.4	0.3	0.2	0.1
Ω = 0.1	0.679083	0.680124	0.680786	0.680946	0.680548
0.2	0.679099	0.680137	0.680807	0.680974	0.680591
0.3	0.67911	0.680158	0.680833	0.681008	0.680638
0.4	0.679134	0.68018	0.680856	0.68106	0.680695
0.5	0.679163	0.680227	0.680904	0.681121	0.68079
0.6	0.67922	0.680278	0.680981	0.681209	0.680906
0.7	0.679294	0.680378	0.681096	0.681346	0.681088
0.8	0.679463	0.680571	0.681302	0.681618	0.68144
0.9	0.679885	0.681064	0.68184	0.682328	0.68266
NT3 (dCor)	β = 0.5	0.4	0.3	0.2	0.1
Ω = 0.1	0.671229	0.67657	0.6796	0.679908	0.677556
0.2	0.671252	0.67659	0.679613	0.679936	0.677609
0.3	0.671294	0.676629	0.679644	0.679972	0.677681
0.4	0.671354	0.67668	0.679687	0.680027	0.677794
0.5	0.671457	0.67676	0.679737	0.680109	0.677943
0.6	0.671578	0.676858	0.679801	0.680204	0.678165
0.7	0.671793	0.677058	0.679908	0.68037	0.678558
0.8	0.672193	0.677432	0.680191	0.680704	0.679213
0.9	0.673381	0.678218	0.681207	0.681914	0.680564
NT4 (kCor)	β = 0.5	0.4	0.3	0.2	0.1
Ω = 0.1	0.665894	0.672055	0.677371	0.679503	0.677879
0.2	0.665925	0.672072	0.677384	0.679541	0.677908
0.3	0.66596	0.672102	0.677402	0.679584	0.677941
0.4	0.666003	0.672132	0.677435	0.679639	0.678001
0.5	0.66607	0.672171	0.677473	0.679727	0.678076
0.6	0.666156	0.672234	0.677531	0.679875	0.678182
0.7	0.666304	0.672326	0.677629	0.68009	0.678363
0.8	0.666591	0.67254	0.677811	0.680487	0.678704
0.9	0.667345	0.673057	0.678393	0.681299	0.679668
